# Supplementary material for: Deletion of Mitochondrial Translocator Protein (TSPO) Gene Decreases Oxidative Retinal Pigment Epithelial Cell Death via Modulation of TRPM2 Channel
Source: Biology (Basel). 2021 Apr 28;10(5):382. doi: 10.3390/biology10050382 (PMC8145237; doi:10.3390/biology10050382)
Supplement: Supplementary file 1 [file biology-10-00382-s001.zip]

Archive with 1 entries (1 files):
- biology-1127222-supplementary.pdf
